# Supplementary material for: DRED: A Comprehensive Database of Genes Related to Repeat Expansion Diseases
Source: Genomics Proteomics Bioinformatics. 2024 Sep 30;22(5):qzae068. doi: 10.1093/gpbjnl/qzae068 (PMC11696699; doi:10.1093/gpbjnl/qzae068)
Supplement: qzae068_Supplementary_Data [file qzae068_supplementary_data.zip]

Archive with 4 entries (4 files):
- supplementary material captions.docx
- Table S1.docx
- Table S2.docx
- Table S3.docx
